# Supplementary material for: An Investigation of RNA Methylations with Biophysical Approaches in a Cervical Cancer Cell Model
Source: Cells. 2024 Nov 6;13(22):1832. doi: 10.3390/cells13221832 (PMC11592517; doi:10.3390/cells13221832)
Supplement: Supplementary file 1 [file cells-13-01832-s001.zip]

Archive with 1 entries (1 files):
- cells-3226040-supplementary.pdf
